# Supplementary material for: Peptidic boronic acid Plasmodium falciparum SUB1 inhibitors with improved selectivity over human proteasome
Source: J Med Chem. Author manuscript; Available in PMC 2024 Oct 18. (PMC7616463; doi:10.1021/acs.jmedchem.4c01005)
Supplement: Supporting Information [file EMS198616-supplement-Supporting_Information.csv]

Compound	Smiles	PfSUB1, IC50 (nM)	H20S, IC50 (nM)
2a	O=C(NCC(N[C@@H](C)B(O)O)=O)[C@@H](NC([C@@H](NC(C)=O)C1CCCC1)=O)C(C)(C)C	2.1ñ0.1
2b	O=C(NCC(N[C@@H](C)B(O)O)=O)[C@@H](NC([C@@H](NC(C)=O)C1CCCC1)=O)C2=CC=CC=C2	2.8ñ0.1
2c	O=C(NCC(N[C@@H](C)B(O)O)=O)[C@@H](NC([C@@H](NC(C)=O)C1CCCC1)=O)CC2CCCC2	7.5ñ0.8
2d	O=C(NCC(N[C@@H](C)B(O)O)=O)[C@@H](NC([C@@H](NC(C)=O)C1CCCC1)=O)CC2CCCCC2	6.7ñ0.3
2e	O=C(NCC(N[C@@H](C)B(O)O)=O)[C@@H](NC([C@@H](NC(C)=O)C1CCCC1)=O)CC(C)(C)C	43.5ñ2.7
2f	O=C(NCC(N[C@@H](C)B(O)O)=O)[C@@H](NC([C@@H](NC(C)=O)C1CCCC1)=O)[C@@H](C)CC	5.4ñ0.1
2g	O=C(NCC(N[C@@H](C)B(O)O)=O)[C@@H](NC([C@@H](NC(C)=O)C1CCCC1)=O)CC(C)C	7.8ñ0.1
2h	O=C(NCC(N[C@@H](C)B(O)O)=O)[C@@H](NC([C@@H](NC(C)=O)C1CCCC1)=O)CC2=CC=CC=C2	6.9ñ2.6
3a	O=C(NCC(N[C@@H](C)B(O)O)=O)[C@@H](NC([C@@H](NC(C1=NC(C=CC=C2)=C2C=C1)=O)C3CCCC3)=O)[C@@H](C)CC	9.5ñ0.6	6.0 ñ 0.5
3b	O=C(NCC(N[C@@H](C)B(O)O)=O)[C@@H](NC([C@@H](NC(C1=NC(C2=CC=CC=C2)=CC=C1)=O)C3CCCC3)=O)[C@@H](C)CC	9.3ñ0.2	7.0 ñ 0.1
3c	O=C(NCC(N[C@@H](C)B(O)O)=O)[C@@H](NC([C@@H](NC(C1=CC(C)=CC(C)=C1)=O)C2CCCC2)=O)[C@@H](C)CC	6.9 ñ0.3
3d	O=C(NCC(N[C@@H](C)B(O)O)=O)[C@@H](NC([C@@H](NC(C1=CC=CC=C1)=O)C2CCCC2)=O)[C@@H](C)CC	3.2ñ0.1
3e	O=C(NCC(N[C@@H](C)B(O)O)=O)[C@@H](NC([C@@H](NC(C(C)C)=O)C1CCCC1)=O)[C@@H](C)CC	3.9ñ0.3
3f	O=C(NCC(N[C@@H](C)B(O)O)=O)[C@@H](NC([C@@H](NC(C(C)(C)C)=O)C1CCCC1)=O)[C@@H](C)CC	3.9ñ0.3
3g	O=C(NCC(N[C@@H](C)B(O)O)=O)[C@@H](NC([C@@H](NC(C1CCC1)=O)C2CCCC2)=O)[C@@H](C)CC	2.0ñ0.1
3h	O=C(NCC(N[C@@H](C)B(O)O)=O)[C@@H](NC([C@@H](NS(C1=NC=CS1)(=O)=O)C2CCCC2)=O)[C@@H](C)CC	3.4ñ0.3
3i	O=C(NCC(N[C@@H](C)B(O)O)=O)[C@@H](NC([C@@H](NCC1=CC=CC=C1)C2CCCC2)=O)[C@@H](C)CC	23.2 ñ0.3
3j	O=C(NCC(N[C@@H](C)B(O)O)=O)[C@@H](NC([C@@H](NCC1=CC=CC=N1)C2CCCC2)=O)[C@@H](C)CC	71.0 ñ6.8
4a	O=C(NCC(N[C@@H](CC1)B(O)OC1=O)=O)[C@H]([C@H](CC)C)NC([C@H](C2CCCC2)NC(C3=NC(C=CC=C4)=C4C=C3)=O)=O	36.1ñ2.4	410 ñ 5
4b	O=C(NCC(N[C@@H](CC1)B(O)OC1=O)=O)[C@H]([C@H](CC)C)NC([C@H](C2CCCC2)NC(C3=NC(C4=CC=CC=C4)=CC=C3)=O)=O	13.0ñ0.6	160 ñ 10
4c	O=C(NCC(N[C@@H](CC1)B(O)OC1=O)=O)[C@H]([C@H](CC)C)NC([C@H](C2CCCC2)NC(C3=CC(C)=CC(C)=C3)=O)=O	15.3ñ0.1	1 000 ñ 70
1a	O=C(NCC(N[C@@H](C)B(O)O)=O)[C@H](C(C)C)NC([C@@H](NC(C)=O)C1CCCC1)=O	5.7ñ0.2	32.8 ñ 1.7
1b	O=C(NCC(N[C@@H](C)B(O)O)=O)[C@H]([C@H](O)C)NC([C@H](C1CCCC1)NC(C)=O)=O	9.3 ñ 0.5	35.4 ñ 1.7
1c	O=C(NCC(N[C@@H](CC1)B(O)OC1=O)=O)[C@H]([C@H](O)C)NC([C@H](C2CCCC2)NC(C)=O)=O	18.7ñ1.8	35 640 ñ 1 800
